# Supplementary material for: A Poly(methacrolein-co-methacrylamide)-Based Template Anchoring Strategy for the Synthesis of Fluorescent Molecularly Imprinted Polymer Nanoparticles for Highly Selective Serotonin Sensing
Source: Nanomaterials (Basel). 2025 Jun 24;15(13):977. doi: 10.3390/nano15130977 (PMC12251135; doi:10.3390/nano15130977)
Supplement: Supplementary file 1 [file nanomaterials-15-00977-s001.zip]

Archive with 1 entries (1 files):
- nanomaterials-3651629-supplementary.pdf
